# Supplementary material for: Dynamics of Human Gut Microbiota and Short-Chain Fatty Acids in Response to Dietary Interventions with Three Fermentable Fibers
Source: mBio. 2019 Jan 29;10(1):e02566-18. doi: 10.1128/mBio.02566-18 (PMC6355990; doi:10.1128/mBio.02566-18)
Supplement: TABLE S1 [file mBio.02566-18-st001.xlsx]

## Sheet: Potato
Sequence	Classification	% Abund. Before	% Abund. During	Fold Change	Num >1% increase	p-value	Adjusted p-value
seq024	Bifidobacterium	0.496382	4.13656	8.33342	18	1.71266e-05	0.00856331
seq176	Clostridium	0.0341731	0.427519	12.5104	6	0.001186	0.203872
seq125	Alistipes	0.0642765	0.139599	2.17186	0	0.00129224	0.203872
seq049	Lachnospiraceae	0.259625	0.378876	1.45932	2	0.00163098	0.203872
seq015	Parasutterella	1.19522	1.61544	1.35158	8	0.00346194	0.346194
seq100	Clostridium_IV	0.119186	1.28146	10.7518	6	0.0056391	0.469925
seq054	Sutterella	0.182881	0.381202	2.08442	4	0.00713309	0.509507
seq282	Faecalibacterium	0.0131137	0.0207364	1.58128	0	0.0155119	0.886305
seq063	Oscillibacter	0.279134	0.377261	1.35154	1	0.0162913	0.886305
seq292	Blautia	0.0267442	0.050969	1.9058	0	0.0177261	0.886305
seq053	Lachnospiraceae	0.334561	0.367636	1.09886	1	0.0203081	0.887311
seq141	Lachnospiraceae	0.0591731	0.105814	1.78821	1	0.0229943	0.887311
seq490	Bacteria	0.00484496	0.0947674	19.56	1	0.0230701	0.887311
seq170	Veillonella	0.0273902	0.047739	1.74292	0	0.0255621	0.912931
seq326	Ruminococcaceae	0.0114987	0.0276486	2.40449	0	0.0293537	0.978457
seq133	Ruminococcaceae	0.053876	0.0988372	1.83453	0	0.0324138	1
seq032	Ruminococcaceae	0.816279	1.13979	1.39633	8	0.0374569	1
seq366	Bacteroides	0.0203488	0.0299096	1.46984	0	0.0422107	1
seq433	Bacteroides	0.0146641	0.022739	1.55066	0	0.0465461	1

## Sheet: HiMaize
Sequence	Classification	% Abund. Before	% Abund During	Fold Change	Num >1% increase	p-value	Adjusted p-value
seq029	Ruminococcus	0.669444	1.93211	2.88613	13	5.6492e-05	0.028246
seq468	Bacteroides	0.00842377	0.0196382	2.33129	0	0.000955765	0.238941
seq231	Bacteroides	0.0126098	0.0211886	1.68033	0	0.00155841	0.259735
seq098	Ruminococcaceae	0.28624	0.833592	2.91221	6	0.00753352	0.784056
seq417	Bacteroides	0.0109948	0.0202196	1.83901	0	0.00951486	0.784056
seq451	Bacteroides	0.0735788	0.168734	2.29324	1	0.0115566	0.784056
seq106	Dialister	0.375646	0.441667	1.17575	2	0.0177329	0.784056
seq394	Barnesiella	0.020155	0.0320413	1.58974	0	0.0177612	0.784056
seq125	Alistipes	0.0867959	0.111757	1.28759	0	0.0190833	0.784056
seq454	Hungatella	0.00878553	0.0159302	1.81324	0	0.0191476	0.784056
seq479	Bacteroides	0.00943152	0.0158527	1.68082	0	0.0197092	0.784056
seq406	Bacteroides	0.0106202	0.0176357	1.66058	0	0.020857	0.784056
seq354	Bacteroides	0.0184625	0.0239922	1.29951	0	0.021726	0.784056
seq441	Bacteroides	0.0101938	0.0151163	1.48289	0	0.0219536	0.784056
seq276	Bacteroides	0.0186951	0.0290956	1.55632	0	0.0236035	0.786784
seq109	Megasphaera	0.0238372	0.0313953	1.31707	0	0.0289536	0.892667
seq334	Bacteroides	0.0177778	0.0261886	1.47311	0	0.0328325	0.892667
seq422	Bacteroides	0.0149871	0.020155	1.34483	0	0.0363656	0.892667
seq292	Blautia	0.0191344	0.0462403	2.41661	0	0.0367304	0.892667
seq332	Bacteroides	0.0186563	0.0234496	1.25693	0	0.0374833	0.892667
seq437	Bacteroides	0.0123385	0.018863	1.5288	0	0.037492	0.892667
seq018	Prevotella	1.48243	1.55041	1.04586	2	0.0411777	0.935857
seq061	Roseburia	0.211563	0.461654	2.18211	3	0.0436565	0.936798
seq403	Ruminococcaceae	0.000258398	0.0106977	41.4	0	0.0487563	0.936798
seq262	Subdoligranulum	0.0151163	0.0234238	1.54957	0	0.0496754	0.936798
seq389	Bacteroides	0.016292	0.0241214	1.48057	0	0.0497323	0.936798

## Sheet: Inulin
Sequence	Classification	% Abund. Before	% Abund During	Fold Change	Num >1% increase	p-value	Adjusted p-value
seq026	Anaerostipes	0.760658	1.60986	2.11641	19	2.59687e-07	0.000129843
seq040	Bifidobacterium	0.474263	1.24303	2.62097	7	8.702e-06	0.0021755
seq096	Anaerostipes	0.18271	0.403685	2.20943	3	3.28408e-05	0.00547347
seq064	Bifidobacterium	0.239229	0.712868	2.97986	9	0.000134425	0.0168031
seq184	Bifidobacterium	0.0370181	0.186961	5.05054	3	0.000340234	0.0340234
seq024	Bifidobacterium	0.601871	2.1119	3.5089	14	0.00134456	0.112047
seq330	Oscillibacter	0.0213152	0.0367914	1.72606	0	0.00373254	0.26661
seq008	Roseburia	1.83101	2.17109	1.18573	12	0.014644	0.742649
seq105	Acidaminococcus	0.149263	0.324376	2.17319	3	0.0150463	0.742649
seq417	Bacteroides	0.00895692	0.014966	1.67089	0	0.0152044	0.742649
seq461	Bacteroides	0.0103741	0.0170635	1.64481	0	0.0167249	0.742649
seq009	Faecalibacterium	2.02018	2.67364	1.32347	14	0.0179109	0.742649
seq062	Escherichia/Shigella	0.389002	0.41559	1.06835	4	0.0205591	0.742649
seq109	Megasphaera	0.0602041	0.209354	3.4774	2	0.0220055	0.742649
seq093	Faecalibacterium	0.26763	0.428175	1.59987	1	0.0239284	0.742649
seq311	Bacteroides	0.0156463	0.021712	1.38768	0	0.0242983	0.742649
seq012	Bacteroides	1.18611	1.40266	1.18257	8	0.0256464	0.742649
seq097	Lachnospiraceae	0.178912	0.20856	1.16572	0	0.0267354	0.742649
seq183	Oscillibacter	0.0311791	0.0511905	1.64182	0	0.0290535	0.748678
seq350	Bacteroides	0.00816327	0.0113946	1.39583	0	0.0301009	0.748678
seq391	Bacteroides	0.0185374	0.028288	1.52599	0	0.0314445	0.748678
seq282	Faecalibacterium	0.0585601	0.097449	1.66409	1	0.0346459	0.783971
seq488	Faecalibacterium	0.0141156	0.0188776	1.33735	0	0.0374756	0.783971
seq054	Sutterella	0.423243	0.482596	1.14024	0	0.0391155	0.783971
seq060	Prevotella	0.712528	0.982029	1.37823	1	0.0399599	0.783971
seq260	Bacteroides	0.0201247	0.0243764	1.21127	0	0.0443032	0.783971
seq354	Bacteroides	0.0142857	0.0206916	1.44841	0	0.0457207	0.783971
seq422	Bacteroides	0.0109977	0.0160431	1.45876	0	0.0475197	0.783971
seq367	Prevotella	0.000510204	0.00147392	2.88889	0	0.0487563	0.783971
seq044	Akkermansia	0.456859	0.61746	1.35153	4	0.0489312	0.783971

## Sheet: Accessible
Sequence	Classification	% Abund. Before	% Abund. During	Fold Change	Num >1% increase	p-value	Adjusted p-value
seq490	Bacteria	0.010755	0.0203704	1.89404	0	0.0113351	0.968992
seq431	Bacteroides	0.0118946	0.0202279	1.7006	0	0.0126225	0.968992
seq352	Bacteroides	0.0207265	0.0311966	1.50515	0	0.0131821	0.968992
seq180	Clostridiales	0.0378205	0.0517806	1.36911	0	0.0143611	0.968992
seq250	Sporobacter	0.0223647	0.042094	1.88217	0	0.0162834	0.968992
seq371	Bacteroides	0.0165242	0.0235043	1.42241	0	0.0203445	0.968992
seq004	Prevotella	2.03504	2.2443	1.10283	4	0.0215557	0.968992
seq401	Bacteroides	0.0136752	0.0229345	1.67708	0	0.0230331	0.968992
seq076	Romboutsia	0.125641	0.234615	1.86735	1	0.0241438	0.968992
seq337	Bacteroides	0.0237179	0.0309829	1.30631	0	0.0397511	0.968992
